# Supplementary material for: A Systematic Review of Zoonotic Enteric Parasites Carried by Flies, Cockroaches, and Dung Beetles
Source: Pathogens. 2022 Jan 13;11(1):90. doi: 10.3390/pathogens11010090 (PMC8778527; doi:10.3390/pathogens11010090)
Supplement: Supplementary file 1 [file pathogens-11-00090-s001.zip]

Archive with 1 entries (1 files):
- pathogens-1534504-supplementary.pdf
